# Supplementary material for: Sex Differences of Radiation Damage in High-Fat-Diet-Fed Mice and the Regulatory Effect of Melatonin
Source: Nutrients. 2022 Dec 23;15(1):64. doi: 10.3390/nu15010064 (PMC9823527; doi:10.3390/nu15010064)
Supplement: Supplementary file 1 [file nutrients-15-00064-s001.zip]

Archive with 1 entries (1 files):
- nutrients-2059133-supplementary.pdf
